# Supplementary material for: The RAG key to vertebrate adaptive immunity descended directly from a bacterial ancestor
Source: Natl Sci Rev. 2022 Apr 18;9(8):nwac073. doi: 10.1093/nsr/nwac073 (PMC9435367; doi:10.1093/nsr/nwac073)
Supplement: nwac073_Supplemental_Files [file nwac073_supplemental_files.zip]

Archive with 2 entries (2 files):
- Supplementary Data2_taoxin-20220516.pdf
- Supplementary Data_taoxin-20220402-V5.pdf
